# Supplementary material for: Identifying the research priorities of healthcare professionals in UK vascular surgery: modified Delphi approach
Source: BJS Open. 2020 Dec 28;5(2):zraa025. doi: 10.1093/bjsopen/zraa025 (PMC7944495; doi:10.1093/bjsopen/zraa025)
Supplement: zraa025_Supplementary_Data [file zraa025_supplementary_data.zip]

Archive with 3 entries (3 files):
- Supporting information 1.docx
- Appendix S1.docx
- Appendix S2.docx
